# Supplementary material for: Exploring the Functional Basis of Epigenetic Aging in Relation to Body Fat Phenotypes in the Norfolk Island Cohort
Source: Curr Issues Mol Biol. 2023 Sep 27;45(10):7862–77. doi: 10.3390/cimb45100497 (PMC10605526; doi:10.3390/cimb45100497)
Supplement: Supplementary file 1 [file cimb-45-00497-s001.zip]

Archive with 1 entries (1 files):
- cimb-2585859-supplementary.pdf
